# Supplementary material for: A Study of Disease Prognosis in Lung Adenocarcinoma Using Single-Cell Decomposition and Immune Signature Analysis
Source: Cancers (Basel). 2024 Sep 20;16(18):3207. doi: 10.3390/cancers16183207 (PMC11431002; doi:10.3390/cancers16183207)
Supplement: Supplementary file 1 [file cancers-16-03207-s001.zip]

Archive with 2 entries (2 files):
- suppementary_tables_modified.xlsx
- supplementary_figures_m.pdf
