# Supplementary material for: A Study of Disease Prognosis in Lung Adenocarcinoma Using Single-Cell Decomposition and Immune Signature Analysis
Source: Cancers (Basel). 2024 Sep 20;16(18):3207. doi: 10.3390/cancers16183207 (PMC11431002; doi:10.3390/cancers16183207)
Supplement: Supplementary file 1 [file cancers-16-03207-s001.zip › suppementary_tables_modified.xlsx]

## Sheet: TableS1
Table S1. The marker genes of 29 immune signatures
12chemokine	IFNG.expanded	IFNG.Sig	CD8.Sig	Inflammatory.Sig	EMG.Sig	IPRES.Sig	CRMA.Sig	IMPRES.Sig	Innate immunity	Priming activation	IFNG response	Inhibitory cells_Tregs	Ingibitory cells_MDSC	Recognition of tumor cells	Proliferation	Glycolysis	T cell_Immune metagene	activated DC_LM22	Treg_Immune metagene	MDSC_Immune metagene	Trafficking_infiltration	Immune checkpoints	Other inhibitory molecules	CTL
rectal cancer 12 chemokine	Immune signatures related to expansion of IFN signature genes, a total of 28 genes	Interferon-γ (IFNγ) Response Biomarkers for 6 Genes	Gene expression of CD8A+CD8B+CD3D+CD3E+CD3G	Gene expression signature of 27 inflammation-related genes predicting immune checkpoint blockade response in lung cancer	Gene expression signature of 12 epithelial-mesenchymal transition (EMT)-related genes predicts immune checkpoint blockade response in lung cancer	IPRES (Innate Anti-PD-1 Drug Resistance) includes 16 genes involved in cell adhesion, extracellular matrix remodeling, angiogenesis, wound healing and mesenchymal transition, predicting the response of melanoma to anti-PD-1 antibody therapy	Anti-CTLA4 resistance MAGE genes, including MAGEA2, MAGEA2B, MAGEA3, MAGEA6, and MAGEA12.	Immuno-predictive score (IMPRES), a melanoma immune checkpoint blockade (ICB) response predictor based on 28 immune checkpoint genes	NK cell activation	dendritic cell activation	Hallmark interferon gamma response	T cells regulatory (Tregs)	Angelova_MDSC	Reactome class I MHC mediated antigen progessing presentation	Reactome DNA replication	Hallmark Glycolysis	Abundance of T cells	Abundance of aDC cells	Neoantigen, CG antigen	Abundance of Treg, MDSC	CXCL9, CCL5 and other genes	PD-1, PD-L1, etc.	IDO1, ARG1, etc.	CD8A, CD8B, GZMA, GZMB, PRF1
CCL18	IL2Rg	IFNG	CD8A	CCL5	CDH1	ANGPT2	MAGEA2	BTLA	APOBEC3G	ARHGAP22	STAT1	BARX2	ADORA3	UBA2	KIF20A	PGK1	BATF	PLA1A	CCL19	ADORA3	CXCL9	PD-1	IL10	CD8A
CCL19	CXCR6	STAT1	CD8B	CCR5	CDH3	AXL	MAGEA2B	VISTA	APOL6	BIRC3	ISG15	BCL11B	C11orf96	SAE1	CDK2	ALDOA	BTLA	HESX1	CD34	AG2	CXCL10	BTLA	IDO1	CD8B
CCL2	CD3d	IDO1	CD3D	CD274	CLDN4	CCL13	MAGEA3	CD200	CCL4	CCL1	IFIT1	CD2	ARG1	HUWE1	PSMD14	ENO1	CCL11	MMP12	CD72	ARG1	CCL5	TIM-3	TGFB1	GZMA
CCL21	CD2	CXCL10	CD3E	CD3D	EPCAM	CCL2	MAGEA6	CD200R1	CCL5	CCL13	MX1	CD247	BIN2	RNF41	CDKN1A	TPI1	CCL17	TNFAIP6	CTLA4	BIN2	CX3CL1	LAG3	ARG1	GZMB
CCL3	ITGAL	CXCL9	CD3G	CD3E	ST14	CCL7	MAGEA12	CD27	CCND2	CCL17	IFIT3	CD27	C1orf162	PSMD14	CDKN1B	PFKP	CCL22	MSC	FOXP3	C1orf162	LFA1	CTLA4	INOS	PRF1
CCL4	TAGAP	HLA-DRA		CD8A	MAL2	CDH1		PDL-1	CD244	CCL18	IFI35	CD28	CAPS	STUB1	STAG1	ERO1A	CCL3	CCL8	GADD45B	CAPS	ICAM1	PD-L1	CTNNB1
CCL5	CIIA			CIITA	VIM	FAP		CD276	CD247	CCL19	IRF7	CD3D	KIT	ANAPC10	NDC80	ALDOB	CCL5	DHX58	GEM	CD117	SELE	VISTA
CCL8	HLA-DRA			CTLA4	SNAI2	FLT1		CD28	CD69	CCL20	IFIT2	CD3E	ITGAM	ARIH2	CENPA	VEGFA	CCL7	IDO	IL1RL1	CD11B
CXCL10	PTPRC			CSCL10	ZEB2	1L10		CD40	CD7	CCL22	OAS2	CD3G	ITGAX	SEC24B	CENPC	MXI1	CCR1	RSAD2	IL9R	CD11C
CXCL11	CXCL9			CXCL11	FN1	LOXL2		CD80	CD96	CCL5	TAP1	CD4	IL4R	UBE2E3	POLD3	PKM	CCR3	IFI44L	MADCAM1	CD124
CXCL11_2	CCL5			CXCL13	MMP2	RORS		CD86	CDK6CSF2	CCL8	EIF2AK2	CD5	CD14	SEC23A	NUDC	HK2	CCR4	HTR2B	MYH10	CD14
CXCL13	NKG7			CXCL9	AGER	TAGLN		CEACAM1	CST7	CCR7	RSAD2	CD6	FUT4	LRRC41	STAG2	LDHA	CCR8	PTGIR	NCF2	CD15
CXCL9	GZMA			GZMA		TWIST2		CTLA4	CTSW	CD1E	MX2	CD70	CD163L1	ATG7	DBF4	EXT1	CD1A	TREM2	RCSD1	CD163L1
	PRF1			GZMB		VEGFA		TIM-3	DPP4	CD1B	IRF1	CD96	CR2	RBCK1	KIF2C	SLC25A10	CD1B	ST3GAL6	RYR1	CD1D1
	CCR5			HLA-DRA		VEGFC		IDO1	FASLG	CD80	OAS3	CEMP1	FCER2	SEC61B	ZWINT	GUSB	CD1C	CYP27A1	SELE	CD21
	CD3e			HKA.DRB1		WNT5A		IL2RB	GNLY	CD86	TNFSF10	CLEC2D	CD274	WWP1	PMF1	PFKFB1	CD1D	FAM70A	SELP	CD23
	GZMK			HLA-E				LAG3	GPR171	CHST7	IRF9	CTLA4	PECAM1	UBE2C	PSMA8	PGAM1	CD1E	KYNU	SFRP1	CD274
	IFNG			IDO1				PD-1	GPR18	CLIC2	CXCL10	DGKA	CR1	TRIM9	SPC24	PYGB	CD247	RASSF4	SIT1	CD31
	HLA-E			IL2RG				PD-1LG2	GRAP2	CXCL10	IFI44	DPP4	CD40	FBXO17	SGO2	AK4	CD28	IL2RA	TIGIT	CD35
	GZMB			ITGAL				PVR	GZMA	CXCL11	BST2	EFNA5	SPN	UBE2J2	SGO1	P4HA1	CD3D	SLC2A6	TLR10	CD40
	PDCD1			LAG3				PVRL2	GZMB	CYP27A1	XAF1	FOXP3	CD44	LRR1	DNA2	PMM2	CD3E	CCL5	TLR2	CD43
	SLAMF6			NKG7				TIGIT	GZMH	DHX58	SP110	FRMD8	COX2	FBXO27	E2F1	FAM162A	CD3G	CD80	TLR7	CD44
	CXCL13			PDCD1				HVEM	IFNG	EBI3	OASL	GPR1	CTR9	ASB17	E2F2	SDC1	CD69	FPR3	TLR8	CD66B
	CXCL10			PRF1				TNFRSF18	IL12RB2	ETV3	PSMB8	GPR171	EBP	ASB11	E2F3	EGLN3	CD8A	SLC15A3	TRAF1	COX2
	IDO1			PTPRC				TNFRSF4	IL18R1	FPR3	IFI44L	GPR19	SUPT20H	ASB5	SKA1	PC	CXCR1	CD86	WIPF1	CR2
	LAG3			STAT1				TNFRSF9	IL18RAP	HESX1	IFITM3	GZMM	TMEM255B	ASB6	FEN1	B4GALT7	CXCR4	PDCD1LG2	TGFB1	CTR9
	STAT1			TAGAP				OX40L	IL2RB	HTR2B	DDX60	HIC1	FCGRT	ASB7	MAPRE1	FBP2	CXCR5	CXCL10		EBP
	CXCL11							CD137L	KIR2DL1	IDO1	LGALS3BP	HMGB3P30	FERMT3	ASB8	PSME4	IGFBP3	CXCR6	CXCL11		FAM48A
									KIR2DL4	IFI44L	GBP4	ICOS	FLOT1	ASB9	CLASP1	CHPF	FGFBP2	TNFRSF4		FAM70B
									KIR3DL2	IL12B	IRF8	IL2RA	FLT1	UBE2F	ITGB3BP	B3GAT3	FLT3	EBI3		FCER2
									KLRB1	IL2RA	PSMB9	IL2RB	GIMAP7	ASB15	ORC6	CHST12	FOSL1	ARHGAP22		FCGRT
									KLRC3	KYNU	PML	ITK	GLI4	ASB12	ORC3	HS2ST1	GRAP2	PLA2G7		FERMT3
									KLRD1	LAMP3	IFIH1	KIRREL	GNA15	PSMA8	POLA2	MPI	HLA-DRA	CCL18		FLOT1
									KLRF1	MAP3K13	UBE2L6	LAIR2	GPR34	UBE2U	CENPI	GNPDA1	HLA-DRB1	LAMP3		FLT1
									KLRK1	MMP12	IFI27	LCK	GPSM3	DTX3L	AHCTF1	AKR1A1	HLA-DRB5	SIGLEC1		GIMAP7
									LCK	MSC	ADAR	LILRA4	IDO1	CTSS	NSL1	PPFIA4	HRH2	CCL1		GLI4
									LTA	NR4A3	LY6E	LOC126987	IKZF1	CYBA	FBXO5	B3GAT1	IFNG	CCL13		GNA15
									LTB	PDCD1LG2	STAT2	LTB	IL13	CYBB	RPA4	CHPF2	IL10	NR4A3		GPR34
									NAALADL1	PLA1A	CXCL9	MAP4K1	IL18BP	UBR1	BIRC5	G6PD	IL12B	CLIC2		GPSM3
									NCR3	PLA2G7	IL10RA	MBL2	IL1R1	FCGR1A	SKA2	MDH2	IL12RB1	BIRC3		HLA-DR
									NKG7	PTGIR	PLA2G4A	NPAS1	INPP5D	FCGR1B	NUP43	CHST6	IL12RB2	CCL20		IDO
									OSM	RASSF4	TRIM21	NTN3	ITGA3	RNF182	INCENP	PGLS	IL18R1	TNFRSF11A		IKZF1
									PRF1	RSAD2	USP18	PCDHA5	KDR	SEC31A	CENPS	PGAM2	IL18RAP	IL12B		IL12
									PRR5L	SIGLEC1	PTGS2	PLCH2	KRIT1	UBOX5	KIF2A	CHST1	IL1B	CCL19		IL13
									PTGDR	SLC15A3	EPSTI1	PMCH	LGALS3	TRIM32	LIG1	GPC1	IL21	CCR7		IL18BP
									PTGER2	SLC2A6	C1S	PTGIR	MGAT4A	PSME4	CENPP	TSTA3	IL21R	CD1E		IL1R
									PTPRCAP	SLCO5A1	DDX58	PTPRG	NAIP	FBXW11	MAD2L1	ALG1	IL24	CD1B		IL4R (= CD124)
									PVRIG	ST3GAL6	IL15	RCAN3	NEK3	UBR2	MCM2	GFPT1	IL26	CCL17		INPP5D
									S1PR5SH2D1A	TMEM255A	NLRC5	RYR1	NOG	UBR4	MCM3	PRPS1	IL27	CCL22		ITGA3
									SOCS1	TNFAIP6	NMI	SEC31B	PARVG	SEC61G	MCM4	GOT1	IL2RA	SLCO5A1		KDR
									TBX21	TNFRSF11A	IDO1	SEPT5	PDRG1	MKRN1	MCM5	MDH1	IL6	ETV3		KRIT1
									TNFSF14	TNFRSF4	PSMB10	SH2D1A	PIK3R5	CDC26	MCM6	SLC35A3	IL7	CHST7		LGALS3
									TRDC	TREM2	CXCL11	SIRPG	PPP1R2P4	RNF144B	MCM7	GALK1	IRF4	MAP3K13		MGAT4A
									TXK		ITGB7	SIT1	PSAP	ANAPC13	ORC1	EGFR	IRF8			NAIP
									ZAP70		SAMHD1	SKAP1	PTGES2	RCHY1	ORC2	ANGPTL4	ITGAL			NEK3
											HERC6	SPOCK2	PTPRE	WSB1	ORC4	CITED2	ITK			NFSF13
											CMPK2	SSX1	RNASE1	FBXO2	ORC5	PLOD2	JAK2			NOG
											SAMD9L	TRAC	PRPF31	FBXW8	PAFAH1B1	QSOX1	JAK3			PARVG
											RTP4	TRAT1	S100A8	FBXO6	GMNN	ME2	LAIR1			PDRG1
											PTPN2	TRAV9-2	S100A9	FBXO4	PCNA	SPAG4	LAT			PECAM1
											PARP14	TRBC1	SELPLG	FBXO3	GINS2	P4HA2	LAX1			PIK3R5
											TNFAIP2	TYR	SLA	KLHL20	PLK1	GAPDHS	LCK			PPP1R2P4
											IFITM2	UBASH3A	SLC36A1	UBE2S	POLA1	ENO2	LCP2			PSAP
											PLSCR1	ZAP70	SLC44A1	PDIA3	POLD1	GOT2	LILRA3			PTGES2
											SOCS1		ST8SIA4	ANAPC2	POLD2	EXT2	LILRA4			PTPRE
											CASP1		STAT3	SEC61A1	POLE	SLC25A13	LILRB1			RNASE1
											ICAM1		STAT6	ANAPC4	POLE2	HMMR	LILRB2			RP11
											WARS		TBXAS1	UBE2K	ERCC6L	PDK3	LILRB3			S100A8
											PSME1		TGFB1	HLA-A	SPDL1	CXCR4	LILRB4			S100A9
											ISG20		TGFB2	HLA-B	PPP1CC	GPC4	MS4A4A			SELPLG
											IRF2		TGFB3	HLA-C	ZWILCH	ECD	NAPSB			SLA
											TRIM14		TFRC	HLA-F	CDCA8	GNE	NFATC1			SLC36A1
											FCGR1A		TPP1	HLA-G	PPP2CA	B4GALT2	NFKB2			SLC44A1
											MARCH1		VTCN1	HSPA5	PPP2CB	FUT8	P2RY14			ST8SIA4
											SOCS3			ITGAV	CENPQ	MIOX	PIK3CD			STAT3
											JAK2			ITGB5	PPP2R1A	VCAN	POU2F2			STAT6
											HLA-DMA			TMEM189-UBE2V1	PPP2R1B	GPC3	PRF1			TBXAS1
											PARP12			LNPEP	PPP2R5A	B3GALT6	RUNX3			TFGFB1
											TNFAIP6			MRC1	PPP2R5B	HSPA5	SPI1			TFGFB2
											TRIM26			TRIM37	PPP2R5C	ME1	STAT1			TFGFB3
											VCAM1			NCF2	PPP2R5D	ADORA2B	STAT4			TFGFB5
											CD274			NCF4	PPP2R5E	UGP2	TNF			TFRC
											CIITA			NEDD4	MCM10	MIF	TPRG1			TGFB2 (= TFGFB2)
											NAMPT			CD207	PRIM1	NANP	TSLP			TPP1
											SELP			PARK2	PRIM2	ZNF292	UBASH3B			VTCN1
											GPR18			SAR1B	NUP133	STC2	ZAP70
											FPR1			ASB3	CENPN	TPST1
											HELZ2			ANAPC5	RCC2	PGM2
											PSME2			ANAPC7	PSMA1	GYS1
											SERPING1			RNF138	PSMA2	TKTL1
											CCL5			UBE2J1	PSMA3	TGFA
											RNF31			ANAPC11	PSMA4	CHST2
											SOD2			UBE2D4	PSMA5	PHKA2
											TRIM25			ASB1	PSMA6	STMN1
											LAP3			ASB4	PSMA7	GALE
											PSMA3			ASB2	PSMB1	MET
											RNF213			ERAP1	PSMB2	LCT
											PELI1			UBE2R2	PSMB3	IRS2
											CFB			DET1	PSMB4	POLR3K
											CD86			SEC61A2	PSMB5	B4GALT1
											TXNIP			RNF220	PSMB6	EFNA3
											HLA-DQA1			UBA6	PSMB7	LHX9
											GCH1			UBE2W	PSMB8	KDELR3
											PNP			FBXW7	PSMB9	TALDO1
											CCL7			TRIM36	PSMB10	DPYSL4
											PTPN6			UBE2Q1	PSMC1	VLDLR
											SPPL2A			KLHL9	PSMC2	CD44
											IL4R			B2M	PSMC3	AGL
											PNPT1			PSMA1	PSMC4	SOX9
											DHX58			PSMA2	PSMC5	DDIT4
											BTG1			PSMA3	PSMC6	IDUA
											CASP8			PSMA4	PSMD1	CASP6
											IFI30			PSMA5	PSMD2	GLCE
											CCL2			PSMA6	KNL1	COPB2
											FGL2			PSMA7	PSMD3	DSC2
											CASP7			PSMB1	PSMD4	HS6ST2
											SECTM1			PSMB2	PSMD5	CDK1
											IL15RA			PSMB3	NUP107	PLOD1
											CD40			PSMB4	PSMD7	SDC2
											TRAFD1			PSMB5	PSMD8	GMPPB
											HLA-DRB1			PSMB6	PSMD9	PAXIP1
											GBP6			PSMB7	PSMD10	NSDHL
											LCP2			PSMB8	PSMD11	RARS
											HLA-G			PSMB9	PSMD12	SLC16A3
											MT2A			PSMB10	PSMD13	GLRX
											RIPK1			PSMC1	PSME1	SRD5A3
											KLRK1			PSMC2	PSME2	SDC3
											UPP1			PSMC3	SPC25	HDLBP
											PSMB2			PSMC4	TAOK1	COL5A1
											TDRD7			PSMC5	POLD4	CLDN9
											HIF1A			PSMC6	RAD21	TFF3
											EIF4E3			PSMD1	RANBP2	STC1
											VAMP8			PSMD2	RANGAP1	KIF20A
											PFKP			PSMD3	RB1	GYS2
											CD38			PSMD4	RFC2	SLC37A4
											ZBP1			PSMD5	RFC3	LHPP
											BANK1			PSMD7	RFC4	SDHC
											TOR1B			PSMD8	RFC5	NASP
											RBCK1			PSMD9	RPA1	AURKA
											PDE4B			SMURF1	RPA2	B3GNT3
											MVP			PSMD10	RPA3	ISG20
											IL7			PSMD11	RPS27	LDHC
											BPGM			PSMD12	RPS27A	ARPP19
											CMTR1			PSMD13	CLIP1	CENPA
											AUTS2			PSME1	SEC13	HOMER1
											B2M			PSME2	CENPK	BIK
											RIPK2			RNF4	GORASP1	CYB5A
											CD69			RNF6	CENPH	HAX1
											MYD88			RPS27A	BUB1	COG2
											PSMA2			RNF123	BUB1B	IL13RA1
											PIM1			UBE2O	RPS27AP11	NOL3
											NOD1			SEC13	SKA2P1	CLDN3
											CFH			BLMH	UBA52	AGRN
											TAPBP			PJA1	XPO1	CLN6
											SLC25A28			RNF25	MIS12	TXN
											PTPN1			LOC644006	CENPM	PAM
											TNFAIP3			ELOCP3	NUP37	CAPN5
											SSPN			UBE2HP1	CENPO	PKP2
											NUP93			ANAPC1	CENPU	ABCB6
											MTHFD2			SMURF2	NUP85	DCN
											CDKN1A			HLA-K	DSN1	GMPPA
											IRF4			SKP1	CENPT	BPNT1
											NFKB1			SKP2	B9D2	ANG
											BATF2			UBE2Z	NDEL1	GPR87
											HLA-B			TRIM21	CDT1	GAL3ST1
											LATS2			TAP1	SEH1L	ALDH7A1
											IRF5			TAP2	KIF18A	NT5E
											SLAMF7			ELOC	SMC1A	IDH1
											ISOC1			ELOB	CDC7	PYGL
											P2RY14			TPP2	CDC45	NDUFV3
											STAT3			RPS27AP11	NUF2	NDST3
											NCOA3			CDC26P1	MAD1L1	PPP2CB
											HLA-A			UBA52	GINS4	PSMC4
											IL6			UBA1	MCM8	TPBG
											GZMA			UBA7	KIF2B	TGFBI
											IFNAR2			UBE2A	CCNA2	GALK2
											CD74			UBE2B	CCNA1	CTH
											RAPGEF6			UBE2D1	SMC3	KIF2A
											CASP4			UBE2D2	CENPL	CACNA1H
											FAS			UBE2D3	ZW10	ANKZF1
											OGFR			UBE2E1	BUB3	SAP30
											ARL4A			UBE2E2	AURKB	RBCK1
											SRI			UBE2G1	PSMF1	ELF3
											LYSMD2			UBE2G2	KIF23	RPE
											CSF2RB			UBE2H	KNTC1	B4GALT4
											ST3GAL5			UBE2L3	CKAP5	DEPDC1
											C1R			UBE2N	GINS1	RRAGD
											CASP3			UBE2V2	PSMD6	IER3
											CMKLR1			UBE3A	CDC6	ALDH9A1
											NFKBIA			VHL	CDC20	DLD
											METTL7B			ZBTB16		MERTK
											ST8SIA4			HECTD3		GCLC
											XCL1			ASB13		FKBP4
											IL2RB			UBA5		SOD1
											VAMP5			SPSB1		MED24
											IL18BP			RNF34		AK3
											ZNFX1			CUL5		XYLT2
											ARID5B			CALR		ARTN
											APOL6			GAN		PPIA
											STAT4			TRIM11		CHST4
														CANX
														CUL3
														CUL2
														CUL1
														TRIM63
														SPSB2
														SOCS1
														CBLB
														CDC23
														CDC16
														HERC2
														BTRC
														UBE3B
														SOCS3
														KLHL13
														UBA3
														UBE2M
														LRSAM1
														SPSB4
														UBE2L6
														ASB16
														UBE2Q2
														TRIP12
														UBE4A
														FBXO44
														CD36
														PSMF1
														NPEPPS
														SEC24C
														DZIP3
														UBE3C
														DCAF1
														KEAP1
														CUL7
														PSMD6
														PJA2
														SEC24D
														MRC2
														CDC20
														CDC27
														CDC34
														RBX1

## Sheet: TableS2
Table S2. 23 genes were related to the prognosis of patients with LUAD
Gene Name	beta	HR (95% CI for HR)	wald.test	p.value
CPXM2	-0.13	0.88 (0.8-0.97)	7	0.0082
C1QTNF7	-0.13	0.88 (0.79-0.98)	5.3	0.022
NELL2	-0.14	0.87 (0.77-0.98)	5.3	0.022
IGLV8.61	-0.058	0.94 (0.89-1)	4.1	0.042
TNFSF13	-0.15	0.86 (0.76-0.98)	4.8	0.029
CAT	-0.14	0.87 (0.77-0.99)	4.8	0.028
TCTA	-0.21	0.81 (0.68-0.96)	5.6	0.018
SYTL1	-0.16	0.85 (0.75-0.96)	6.6	0.01
HLA.DRB1	-0.14	0.87 (0.8-0.95)	11	0.0012
CCL17	-0.1	0.9 (0.84-0.97)	7.3	0.0069
AZGP1	-0.048	0.95 (0.91-1)	3.9	0.048
NT5E	0.086	1.1 (1-1.2)	4.9	0.027
HRH1	0.19	1.2 (1-1.4)	4.8	0.028
ANGPTL4	0.12	1.1 (1.1-1.2)	11	0.0008
KIAA1549L	0.26	1.3 (1.1-1.6)	7.2	0.0071
HOXA13	0.2	1.2 (1-1.5)	4.5	0.035
OPA1	0.25	1.3 (1.1-1.5)	6.5	0.011
B3GNT5	0.26	1.3 (1.1-1.5)	16	5.6e-05
PMS2	0.25	1.3 (1-1.6)	5.1	0.024
PXDN	0.12	1.1 (1-1.2)	5.6	0.018
CPS1	0.073	1.1 (1-1.1)	12	0.00067
C8B	-0.11	0.89 (0.82-0.98)	6.2	0.013
CIDEA	0.52	1.7 (1-2.7)	4.3	0.038

## Sheet: TableS3
Table S3. Demographic information of two clusters of patients who received chemotherapy
Clusters of chemotherapy patients		C1	C2
		(N = 102)	(N = 75)
Gender	Male	39	45
	Female	63	30
With smoking		60	56
Age (years)		65.7 ± 9.6	61.0 ± 9.7
Race	AMERICAN INDIAN OR ALASKA NATIVE	0	1
	ASIAN	2	2
	BLACK OR	8	10
	AFRICAN AMERICAN
	WHITE	80	58
Stage	I	23	14
	II	39	30
	III	30	23
	IV	9	6
Drug response (CR)	Stage_I-II	36	26
	Stage_III-IV	23	6
Drug response (PD)	Stage_I-II	15	10
	Stage_III-IV	4	13
With mutation	EGFR	23 (22.5%)	6 (8%)
	ALK	6 (5.9%)	5 (6.7%)

## Sheet: TableS4
Table S4. A differential analysis of the 69 features in the two cluster groups
Feature	Category	U-value	Z-score	p-value
Proportion	basal.cell	3467	-1.06	0.289
	cDC	3493	0.98	0.327
	differentiating.ciliated.cell	3221	-1.79	0.073
	endothelial.cell	3476	1.03	0.303
	epithelial.cell	3389	1.29	0.197
	macrophage	2827	2.96	.003*
	mast.cell	2800	2.74	.006*
	mesothelial.cell	2953	2.59	.010*
	monocyte	3177	1.92	0.055
	myofibroblast	2272	4.61	.000*
	plasma.cell	2608	3.61	.000*
	proliferation.epithelial.cell	2525	-3.86	.000*
	proliferation.macrophage	2647	3.5	.000*
	secretory.cell	1776	-6.08	.000*
	smooth.muscle.cell	3439	1.14	0.254
	T.cell	2850	2.89	.004*
	type.2.alveolar.epithelial.cell	3600	-0.67	0.503
ssGSEA	StromalScore	1297	7.5	.000*
	ImmuneScore	425	10.09	.000*
	ESTIMATEScore	572	9.66	.000*
	TumorPurity	572	-9.66	.000*
	12chemokine	817	8.93	.000*
	IFNG.expanded	905	8.67	.000*
	IFNG.Sig	1030	8.3	.000*
	CD8.Sig	1043	8.26	.000*
	Inflammatory.Sig	913	8.64	.000*
	EMG.Sig	1539	6.78	.000*
	IPRES.Sig	2065	5.22	.000*
	CRMA.Sig	2850	-2.89	.004*
	IMPRES.Sig	725	9.2	.000*
	Innate immunity	976	8.46	.000*
	Priming activation	377	10.23	.000*
	IFNG response	1332	7.4	.000*
	Inhibitory cells_Tregs	3310	-1.53	0.126
	Ingibitory cells_MDSC	3385	-1.3	0.194
	Recognition of tumor cells	3326	-1.48	0.139
	Proliferation	2845	-2.91	.004*
	Glycolysis	3549	0.82	0.412
	T cell_Immune metagene	634	9.47	.000*
	activated DC_LM22	409	10.14	.000*
	Treg_Immune metagene	899	8.68	.000*
	MDSC_Immune metagene	599	9.58	.000*
	Trafficking_infiltration	599	9.58	.000*
	Immune checkpoints	2909	2.72	.007*
	Other inhibitory molecules	1082	8.14	.000*
	CTL	1568	6.7	.000*
PPS	ANGPTL4	3031	-2.36	.018*
	AZGP1	2376	4.3	.000*
	B3GNT5	3801	-0.07	0.944
	C1QTNF7	2171	4.91	.000*
	C8B	2558	0.79	0.43
	CAT	3078	2.22	.026*
	CCL17	1538	6.79	.000*
	CIDEA	3277	-1.63	0.103
	CPS1	2453	-4.07	.000*
	CPXM2	2479	3.99	.000*
	HLA.DRB1	931	8.59	.000*
	HOXA13	3460	1.08	0.28
	HRH1	2625	3.56	.000*
	IGLV8.61	2123	5.05	.000*
	KIAA1549L	3097	2.16	.031*
	NELL2	1799	6.01	.000*
	NT5E	2322	4.46	.000*
	OPA1	3616	-0.06	0.535
	PMS2	3356	-1.39	0.165
	PXDN	3113	2.11	.035*
	SYTL1	3554	0.8	0.424
	TCTA	3406	1.24	0.215
	TNFSF13	2865	2.85	.004*
*=p<.05
